# Supplementary material for: MtbHLH1, a bHLH transcription factor involved in Medicago truncatula nodule vascular patterning and nodule to plant metabolic exchanges
Source: New Phytol. 2011 Jul;191(2):391–404. doi: 10.1111/j.1469-8137.2011.03718.x (PMC3206218; doi:10.1111/j.1469-8137.2011.03718.x)
Supplement: Supplementary file 3 [file nph0191-0391-SD3.xls]

## Sheet: Table S1
Table S1 Primers used for qRT-PCR amplification of some MtbHLH1 candidate target genes
Reporter	5'- 3' Forward primer sequence	5'- 3' Reverse primer sequence
MT014172	GGATGATCTAGTTATAAATCAAT	GATATAGTAGCATAAACACAAAC
MT009727	ACCAATGGCGCTCAATTTCT	CGGACACACAAATCTCTTGGAC
MT012042	TGCACTTTTCACCAACAGGACA	AGCAAATATACCTGGTGCCCG
MT003190	GGAATTGATGGTTGGCGAGA	CCTTGTCCACTTTCTTTGTCACCT
MT003243	TTGGTCGGTTTTTACGGTTC	TCACAACCCCTGAACAACAA
MT000131	GCTTCTCCAGTTGAGGTTGC	ACAGCAGGCGAATTCTTCAT
MT009942	TCAGGATTTATCGTTCCGCG	TGGACAGCCCCAGTAGTACCAT
MT015543	TCATGAATCGTGCAACAGCA	ACAACTCCAACACTTGCAGCC
MT000197	TGCTACTGTGGACCTTGTACTTGC	CACTTTACTCCTTCAGGCATTTCC
MT000746	AGTTGGACCGAAAAATGAAGCC	AGCCCAAGAGTCAGCTCCAAA
MT007140	AGAATTCGTGCAACCACAGCTT	TGAGTTTTGGTTCCATCACCG
MT000263	AAGCCTGGAACTGTCCCTGTTT	GGCCGTTAGAATCAGTGACATCA
MT013931	TCCACCATGGAGGAAGCTACAG	CACTCTTGATACGACGGACGCT

## Sheet: Table S2
Table S2 Putative target genes of the MtbHLH1 Transcription Factor obtained by transcriptome analyses
Reporter Identifier	Reporter Name	Reporter Description	pval	adj pvalue	ratio to control nodules
R:A-MEXP-138:38D14	MT014268	TIGR-MtGI7: TC76728 similar to GP|20521241|dbj|BAB91757. putative 60S ribosomal protein {Oryza sativa (japonica cultivar-group)}, partial (90%); oligo-TC evalue 2e-33...	0.000409658	0.157735	0.513561
R:A-MEXP-138:3J2	MT000998	TIGR-MtGI7: TC86764 weakly similar to PIR|G96682|G96682 F12P19.3 [imported] - Arabidopsis thaliana, partial (34%); oligo-TC evalue 2e-33...	0.000234127	0.119312	0.515746
R:A-MEXP-138:41J19	MT015542	TIGR-MtGI7: TC87319 similar to PIR|T01970|T01970 probable wound-induced protein T9A4.6 - Arabidopsis thaliana, partial (83%); oligo-TC evalue 2e-33...	0.000619303	0.178197	0.556579
R:A-MEXP-138:38C12	MT014172	TIGR-MtGI7: TC76877 leghemoglobin; oligo-TC evalue 2e-33...	0.000724941	0.178197	0.560372
R:A-MEXP-138:9D4	MT003243	TIGR-MtGI7: TC89615; oligo-TC evalue 4e-31...	0.000100239	0.0775912	0.57676
R:A-MEXP-138:32N2	MT012042	TIGR-MtGI7: TC83488; oligo-TC evalue 2e-33...	1.30744e-05	0.0314102	0.580404
R:A-MEXP-138:27K5	MT009942	TIGR-MtGI7: TC88206 similar to PIR|A86289|A86289 probable ABC transporter [imported] - Arabidopsis thaliana, partial (21%); oligo-TC evalue 2e-33...	0.000759099	0.178197	0.58147
R:A-MEXP-138:1G2	MT000131	TIGR-MtGI7: TC85437 homologue to PIR|S11443|AJPMN2 asparagine synthase (glutamine-hydrolyzing) (EC 6.3.5.4) 2 - garden pea, complete; oligo-TC evalue 2e-33...	4.00516e-05	0.0561289	0.591318
R:A-MEXP-138:19D7	MT007140	TIGR-MtGI7: TC76713 similar to PIR|S33622|S33622 ADR6 protein - soybean, partial (67%); oligo-TC evalue 2e-33...	0.000108475	0.0793142	0.595493
R:A-MEXP-138:40B21	MT015115	TIGR-MtGI7: TC76548 leghemoglobin; oligo-TC evalue 2e-33...	0.000517963	0.178197	0.59722
R:A-MEXP-138:5G15	MT001563	TIGR-MtGI7: TC78865; oligo-TC evalue 2e-33...	0.000591634	0.178197	0.610396
R:A-MEXP-138:39J7	MT014776	TIGR-MtGI7: TC89936; oligo-TC evalue 2e-33...	0.000408102	0.157735	0.616742
R:A-MEXP-138:41B19	MT015494	TIGR-MtGI7: TC86502 similar to PIR|T06786|T06786 6a-hydroxymaackiain methyltransferase (EC 2.1.1.-) - garden pea, partial (98%); oligo-TC evalue 2e-33...	0.000738982	0.178197	0.623673
R:A-MEXP-138:26E7	MT009527	TIGR-MtGI7: TC79682 weakly similar to GP|6523547|emb|CAB62280.1 hydroxyproline-rich glycoprotein DZ-HRGP {Volvox carteri f. nagariensis}, partial (17%); oligo-TC evalue 2e-33...	0.000101505	0.0775912	0.625182
R:A-MEXP-138:15L3	MT005666	TIGR-MtGI7: TC83381 weakly similar to GP|1777386|gb|AAC49708.1| caffeic acid O-methyltransferase {Pinus taeda}, partial (22%); oligo-TC evalue 2e-33...	0.000755882	0.178197	0.629384
R:A-MEXP-138:38J16	MT014305	TIGR-MtGI7: TC85701 weakly similar to GP|20149064|gb|AAM12787.1 putative anthocyanidine rhamnosyl-transferase {Capsicum annuum}, partial (32%); oligo-TC evalue 2e-33...	0.00022801	0.119312	0.630551
R:A-MEXP-138:43E1	MT015984	TIGR-MtGI7: TC91775 homologue to GP|23495145|gb|AAN35476.1 hypothetical protein {Plasmodium falciparum 3D7}, partial (2%); oligo-TC evalue 2e-33...	0.000565265	0.178197	0.630865
R:A-MEXP-138:1C14	MT000113	TIGR-MtGI7: AL375513; oligo-TC evalue 8e-05...	0.000154381	0.0940687	0.634307
R:A-MEXP-138:19O8	MT007022	TIGR-MtGI7: TC76551 similar to EGAD|134327|143298 leghemoglobin {Medicago sativa}, partial (91%); oligo-TC evalue 2e-33...	0.00064254	0.178197	0.641433
R:A-MEXP-138:41J21	MT015543	TIGR-MtGI7: TC87318 similar to PIR|T01970|T01970 probable wound-induced protein T9A4.6 - Arabidopsis thaliana, partial (83%); oligo-TC evalue 2e-33...	0.000162216	0.0940687	0.643465
R:A-MEXP-138:11G11	MT003841	TIGR-MtGI7: TC79393 weakly similar to PIR|H96593|H96593 unknown protein 79801-80364 [imported] - Arabidopsis thaliana, partial (26%); oligo-TC evalue 2e-33...	0.000772942	0.178197	0.65223
R:A-MEXP-138:42L17	MT015933	TIGR-MtGI7: TC92510 weakly similar to EGAD|45398|47863 olfactory receptor (OLF3) {Homo sapiens}, partial (6%); oligo-TC evalue 2e-33...	0.000961047	0.197097	0.657222
R:A-MEXP-138:11N8	MT004065	TIGR-MtGI7: TC82608; oligo-TC evalue 2e-33...	0.000244121	0.120746	0.659205
R:A-MEXP-138:40O17	MT014912	TIGR-MtGI7: TC83239 weakly similar to GP|21435782|gb|AAM53963.1 UDP-glucosyltransferase {Stevia rebaudiana}, partial (21%); oligo-TC evalue 2e-33...	0.000124759	0.0839227	0.668494
R:A-MEXP-138:39I13	MT014494	TIGR-MtGI7: TC86674 similar to GP|21593174|gb|AAM65123.1 unknown {Arabidopsis thaliana}, partial (36%); oligo-TC evalue 2e-33...	6.67973e-05	0.0692482	1.50858
R:A-MEXP-138:3P3	MT001130	TIGR-MtGI7: TC78331; oligo-TC evalue 2e-33...	0.000678091	0.178197	1.5417
R:A-MEXP-138:20J4	MT007459	TIGR-MtGI7: TC86002 weakly similar to PIR|S10205|S10205 pathogenesis-related protein 1 - common tobacco, partial (72%); oligo-TC evalue 2e-33...	0.000452454	0.165411	1.5483
R:A-MEXP-138:8L12	MT002915	TIGR-MtGI7: TC80084 similar to GP|15450619|gb|AAK96581.1 AT3g14110/MAG26 {Arabidopsis thaliana}, partial (63%); oligo-TC evalue 2e-33...	0.00072161	0.178197	1.6573
R:A-MEXP-138:3L10	MT001014	TIGR-MtGI7: TC77493 weakly similar to GP|20159765|gb|AAM12036.1 anther-specific protein {Pisum sativum}, partial (25%); oligo-TC evalue 2e-33...	0.000340141	0.154306	1.83163
R:A-MEXP-138:1N4	MT000263	TIGR-MtGI7: TC76935 similar to SP|P21747|EA92VICFA Embryonic abundant protein USP92 precursor. [Broad bean] {Vicia faba}, partial (40%); oligo-TC evalue 2e-33...	5.42599e-05	0.0651777	1.99024
R:A-MEXP-138:34M8	MT012710	TIGR-MtGI7: TC84416 similar to PIR|F96745|F96745 unknown protein T9N14.4 [imported] - Arabidopsis thaliana, partial (25%); oligo-TC evalue 2e-33...	2.22813e-05	0.0374704	4.76869
R:A-MEXP-138:37L4	MT013931	TIGR-MtGI7: TC82532 similar to PIR|F96745|F96745 unknown protein T9N14.4 [imported] - Arabidopsis thaliana, partial (18%); oligo-TC evalue 2e-33...	3.14453e-05	0.0480741	5.69287
24 down-regulated and 7 (or 8 gene probes) up-regulated genes in P35S::MtbHLH1-EAR compared to control nodules with a ratio (R)>1.5 and a P-value < 0.001.
